# Supplementary material for: Staphylococcus aureus rewires arginine metabolism to drive mammary aging via macrophage–epithelial crosstalk
Source: PLoS Pathog. 2026 Jul 6;22(7):e1014403. doi: 10.1371/journal.ppat.1014403 (PMC13349301; doi:10.1371/journal.ppat.1014403)
Supplement: S1 Table — (XLSX) [file ppat.1014403.s001.xlsx]

## Sheet: Sheet1
Table 1. Plasmid sequence.
Name	Sequence (5’-3’)
siRNA1	CGGUGAUGUUAAGUGUCAAUU
	UUGACACUUAACAUCACCGUG
siRNA2	CCAUGACUGAAGUAGACAAGC
	UUGUCUACUUCAGUCAUGGAG
siRNA3	GCUCCUUUCAAAUUGUGAAGA
	UUCACAAUUUGAAAGGAGCUG
NC	UUCUCCGAACGUGUCACGUTT
	ACGUGACACGUUCGGAGAATT
3XFlag	GACTACAAAGACCATGACGGTGATTATAAAGATCATGACATCGACTACAAGGATGACGATGACAAG
Arg1	GAAAAAGATGTGCCCTCTGTCTTTTAGGGTTACGGCCGGTGGAGAGGAGCTGGACAGCCCGAGCACATGCAGCAGCAGCAGCCGCTGGAACCCAGAGAGAGCATGAGCTCCAAGCCAAAGTCCTTAGAGATTATCGGAGCGCCTTTCTCAAAAGGACAGCCTCGAGGAGGGGTAGAGAAAGGCCCTGCAGCACTGAGGAAAGCTGGTCTGCTGGAAAAACTTAAAGAAACAGAGTATGACGTGAGAGACCACGGGGACCTGGCCTTTGTTGATGTCCCTAATGACAGCTCCTTTCAAATTGTGAAGAACCCACGGTCTGTGGGGAAAGCCAATGAAGAGCTGGCTGGTGTGGTGGCAGAGGTCCAGAAGAATGGAAGAGTCAGTGTGGTGCTGGGTGGA…
